# Supplementary material for: An Intergenerational Exploration of Discipline, Attachment, and Black Mother–Daughter Relationships Across the Lifespan
Source: Behav Sci (Basel). 2025 Jun 30;15(7):887. doi: 10.3390/bs15070887 (PMC12292128; doi:10.3390/bs15070887)
Supplement: Supplementary file 1 [file behavsci-15-00887-s001.zip]

Archive with 1 entries (1 files):
- behavsci-3547820-supplementary.pdf
